# Supplementary material for: The Fast Track for Intestinal Tumor Cell Differentiation and In Vitro Intestinal Models by Inorganic Topographic Surfaces
Source: Pharmaceutics. 2022 Jan 17;14(1):218. doi: 10.3390/pharmaceutics14010218 (PMC8781367; doi:10.3390/pharmaceutics14010218)
Supplement: Supplementary file 1 [file pharmaceutics-14-00218-s001.zip]

Archive with 1 entries (1 files):
- pharmaceutics-1500077-supplementary.pdf
